# Supplementary material for: Endocrine-disrupting chemicals and breast cancer: a meta-analysis
Source: Front Oncol. 2023 Nov 9;13:1282651. doi: 10.3389/fonc.2023.1282651 (PMC10665889; doi:10.3389/fonc.2023.1282651)
Supplement: Supplementary file 1 [file DataSheet_1.zip]

Archive with 49 entries (48 files):
- __MACOSX/Supplemetary Figures 1-24/
- __MACOSX/Supplemetary Figures 1-24/._Supplementary Figure 1.jpg
- __MACOSX/Supplemetary Figures 1-24/._Supplementary Figure 2.jpg
- __MACOSX/Supplemetary Figures 1-24/._Supplementary Figure 3.jpg
- __MACOSX/Supplemetary Figures 1-24/._Supplementary Figure 4.jpg
- __MACOSX/Supplemetary Figures 1-24/._Supplementeary Figure 10.jpg
- __MACOSX/Supplemetary Figures 1-24/._Supplementeary Figure 11.jpg
- __MACOSX/Supplemetary Figures 1-24/._Supplementeary Figure 12.jpg
- __MACOSX/Supplemetary Figures 1-24/._Supplementeary Figure 13.jpg
- __MACOSX/Supplemetary Figures 1-24/._Supplementeary Figure 14.jpg
- __MACOSX/Supplemetary Figures 1-24/._Supplementeary Figure 15.jpg
- __MACOSX/Supplemetary Figures 1-24/._Supplementeary Figure 16.jpg
- __MACOSX/Supplemetary Figures 1-24/._Supplementeary Figure 17.jpg
- __MACOSX/Supplemetary Figures 1-24/._Supplementeary Figure 18.jpg
- __MACOSX/Supplemetary Figures 1-24/._Supplementeary Figure 19.jpg
- __MACOSX/Supplemetary Figures 1-24/._Supplementeary Figure 20.jpg
- __MACOSX/Supplemetary Figures 1-24/._Supplementeary Figure 21.jpg
- __MACOSX/Supplemetary Figures 1-24/._Supplementeary Figure 22.jpg
- __MACOSX/Supplemetary Figures 1-24/._Supplementeary Figure 23.jpg
- __MACOSX/Supplemetary Figures 1-24/._Supplementeary Figure 24.jpg
- __MACOSX/Supplemetary Figures 1-24/._Supplementeary Figure 5.jpg
- __MACOSX/Supplemetary Figures 1-24/._Supplementeary Figure 6.jpg
- __MACOSX/Supplemetary Figures 1-24/._Supplementeary Figure 7.jpg
- __MACOSX/Supplemetary Figures 1-24/._Supplementeary Figure 8.jpg
- __MACOSX/Supplemetary Figures 1-24/._Supplementeary Figure 9.jpg
- Supplemetary Figures 1-24/Supplementary Figure 1.jpg
- Supplemetary Figures 1-24/Supplementary Figure 10.jpg
- Supplemetary Figures 1-24/Supplementary Figure 11.jpg
- Supplemetary Figures 1-24/Supplementary Figure 12.jpg
- Supplemetary Figures 1-24/Supplementary Figure 13.jpg
- Supplemetary Figures 1-24/Supplementary figure 14.jpg
- Supplemetary Figures 1-24/Supplementary Figure 15.jpg
- Supplemetary Figures 1-24/Supplementary Figure 16.jpg
- Supplemetary Figures 1-24/Supplementary Figure 17.jpg
- Supplemetary Figures 1-24/Supplementary Figure 18.jpg
- Supplemetary Figures 1-24/Supplementary Figure 19.jpg
- Supplemetary Figures 1-24/Supplementary Figure 2.jpg
- Supplemetary Figures 1-24/Supplementary Figure 20.jpg
- Supplemetary Figures 1-24/Supplementary Figure 21.jpg
- Supplemetary Figures 1-24/Supplementary Figure 22.jpg
- Supplemetary Figures 1-24/Supplementary Figure 23.jpg
- Supplemetary Figures 1-24/Supplementary Figure 24.jpg
- Supplemetary Figures 1-24/Supplementary Figure 3.jpg
- Supplemetary Figures 1-24/Supplementary Figure 4.jpg
- Supplemetary Figures 1-24/Supplementary Figure 5.jpg
- Supplemetary Figures 1-24/Supplementary Figure 6.jpg
- Supplemetary Figures 1-24/Supplementary Figure 7.jpg
- Supplemetary Figures 1-24/Supplementary Figure 8.jpg
- Supplemetary Figures 1-24/Supplementary Figure 9.jpg
